# Supplementary material for: In Situ Coupling Carbon Defective C3N5 Nanosheet with Ag2CO3 for Effective Degradation of Methylene Blue and Tetracycline Hydrochloride
Source: Nanomaterials (Basel). 2022 Aug 5;12(15):2701. doi: 10.3390/nano12152701 (PMC9370685; doi:10.3390/nano12152701)
Supplement: Supplementary file 1 [file nanomaterials-12-02701-s001.zip]

Archive with 1 entries (1 files):
- nanomaterials-1835993-supplementary.pdf
